# Supplementary material for: Probe-based multiplex qPCR identifies blood-meal hosts in Anopheles mosquitoes from Papua New Guinea
Source: Parasit Vectors. 2020 Feb 28;13:111. doi: 10.1186/s13071-020-3986-6 (PMC7048118; doi:10.1186/s13071-020-3986-6)
Supplement: Supplementary file 1 — Additional file 1: Table S1. Data on conventional PCR host detection status, qPCR Cq value and host DNA concentration for mosquitoes with single bloodmeal. [file 13071_2020_3986_MOESM1_ESM.xlsx]

## Sheet: Table S1
Additional file 1: Table S1. Data on conventional PCR host detection status, qPCR Cq value and host DNA concentration for mosquitoes with single bloodmeal.
Sample_Number	Host	Conventional_PCR	qPCR_Cq	DNA_Concentration_(ng/ul)
1	Dog	Undetected	22.81	1.28843
2	Dog	Undetected	22.99	1.22431
3	Dog	Undetected	23.652	1.01384
4	Dog	Undetected	24.997	0.691167
5	Dog	Undetected	21.854	1.69197
6	Dog	Undetected	25.574	0.586293
7	Dog	Undetected	37.234	0.0211584
8	Dog	Undetected	37.812	0.0179427
9	Dog	Undetected	24.552	0.784577
10	Dog	Undetected	21.823	1.70726
11	Dog	Detected	22.201	1.53289
12	Dog	Detected	21.508	1.86743
13	Dog	Detected	25.655	0.572942
14	Dog	Detected	23.717	0.995231
15	Dog	Detected	23.735	0.989982
16	Dog	Detected	23.586	1.03308
17	Dog	Detected	22.262	1.50653
18	Dog	Detected	22.247	1.51264
19	Dog	Detected	21.289	1.9873
20	Dog	Detected	21.382	1.93557
21	Dog	Detected	21.429	1.90989
22	Dog	Detected	21.095	2.10043
23	Human	Undetected	34.931	0.0622163
24	Human	Undetected	33.249	0.102629
25	Human	Undetected	32.746	0.119233
26	Human	Undetected	33.971	0.0827908
27	Human	Undetected	35.041	0.0602115
28	Human	Undetected	32.662	0.122251
29	Human	Undetected	28.961	0.3678
30	Human	Undetected	29.171	0.345501
31	Human	Undetected	34.207	0.0771773
32	Human	Undetected	32.407	0.131895
33	Human	Undetected	33.752	0.0883673
34	Human	Undetected	30.905	0.206226
35	Human	Undetected	30.595	0.226159
36	Human	Undetected	35.485	0.0527639
37	Human	Undetected	32.07	0.145797
38	Human	Undetected	31.587	0.168348
39	Human	Undetected	27.692	0.536569
40	Human	Undetected	34.291	0.0752764
41	Human	Undetected	34.005	0.0819697
42	Human	Undetected	31.877	0.154397
43	Human	Undetected	29.389	0.323764
44	Human	Undetected	29.903	0.277822
45	Human	Undetected	32.275	0.137157
46	Human	Undetected	32.436	0.130754
47	Human	Undetected	31.899	0.15341
48	Human	Undetected	33.051	0.108859
49	Human	Undetected	30.914	0.205639
50	Human	Undetected	31.081	0.1957
51	Human	Undetected	30.843	0.21004
52	Human	Undetected	34.143	0.0786662
53	Human	Undetected	33.214	0.103705
54	Human	Undetected	34.072	0.0803441
55	Human	Undetected	30.448	0.23622
56	Human	Undetected	31.101	0.194513
57	Human	Undetected	33.018	0.109941
58	Human	Undetected	32.498	0.128346
59	Human	Undetected	29.875	0.280211
60	Human	Undetected	28.073	0.47896
61	Human	Detected	30.201	0.254291
62	Human	Detected	29.399	0.322819
63	Human	Detected	30.44	0.236812
64	Human	Detected	32.182	0.141022
65	Human	Detected	29.729	0.292646
66	Human	Detected	31.986	0.149462
67	Human	Detected	29.857	0.281702
68	Human	Detected	34.667	0.0673051
69	Human	Detected	32.272	0.137301
70	Human	Detected	30.448	0.236271
71	Human	Detected	29.881	0.279675
72	Human	Detected	31.883	0.15415
73	Human	Detected	31.999	0.148899
74	Human	Detected	31.907	0.153047
75	Human	Detected	30.913	0.205709
76	Human	Detected	31.165	0.190863
77	Human	Detected	31.267	0.185128
78	Human	Detected	30.515	0.231574
79	Human	Detected	30.053	0.265712
80	Human	Detected	29.278	0.334709
81	Human	Detected	32.391	0.132525
82	Human	Detected	30.033	0.267348
83	Human	Detected	29.319	0.33056
84	Human	Detected	29.988	0.270901
85	Human	Detected	33.646	0.0911935
86	Human	Detected	29.168	0.345848
87	Human	Detected	31.883	0.154117
88	Human	Detected	32.502	0.128211
89	Human	Detected	31.615	0.166934
90	Human	Detected	31.074	0.196102
91	Human	Detected	32.732	0.119723
92	Human	Detected	32.076	0.145542
93	Human	Detected	31.408	0.177527
94	Human	Detected	29.761	0.289863
95	Human	Detected	30.223	0.252611
96	Human	Detected	29.951	0.273919
97	Human	Detected	29.805	0.286112
98	Human	Detected	29.505	0.312773
99	Human	Detected	28.13	0.470893
100	Human	Detected	27.652	0.543024
101	Human	Detected	32.829	0.116318
102	Human	Detected	31.161	0.19108
103	Human	Detected	29.503	0.312997
104	Human	Detected	32.17	0.14152
105	Human	Detected	32.488	0.128723
106	Human	Detected	30.361	0.242417
107	Human	Detected	33.726	0.0890549
108	Human	Detected	33.673	0.0904859
109	Human	Detected	31.249	0.186144
110	Human	Detected	32.774	0.118241
111	Human	Detected	31.184	0.189779
112	Human	Detected	29.478	0.315312
113	Human	Detected	31.02	0.199294
114	Human	Detected	31.025	0.198953
115	Human	Detected	30.891	0.207067
116	Human	Detected	32.701	0.120824
117	Human	Detected	28.333	0.443297
118	Human	Detected	28.171	0.465284
119	Human	Detected	30.453	0.23587
120	Human	Detected	31.298	0.18342
121	Human	Detected	30.315	0.245804
122	Human	Detected	29.905	0.277697
123	Human	Detected	32.626	0.123559
124	Human	Detected	31.195	0.189183
125	Human	Detected	32.151	0.142302
126	Human	Detected	29.871	0.280517
127	Pig	Undetected	25.11	0.448086
128	Pig	Undetected	36.201	0.0188432
129	Pig	Undetected	34.209	0.0332867
130	Pig	Detected	22.104	1.05759
131	Pig	Detected	20.265	1.78876
132	Pig	Detected	23.053	0.806535
133	Pig	Detected	27.308	0.239081
134	Pig	Detected	25.612	0.388179
135	Pig	Detected	22.843	0.85636
136	Pig	Detected	22.859	0.85233
