# Supplementary material for: Probe-based multiplex qPCR identifies blood-meal hosts in Anopheles mosquitoes from Papua New Guinea
Source: Parasit Vectors. 2020 Feb 28;13:111. doi: 10.1186/s13071-020-3986-6 (PMC7048118; doi:10.1186/s13071-020-3986-6)
Supplement: Supplementary file 2 — Additional file 2: Table S2. Data on conventional PCR host detection status, qPCR Cq value and host DNA concentration for mosquitoes with mixed bloodmeals. [file 13071_2020_3986_MOESM2_ESM.xlsx]

## Sheet: Table S2
Additional file 2: Table S2. Data on conventional PCR host detection status, qPCR Cq value and host DNA concentration for mosquitoes with mixed bloodmeals.
Sample_Number	Conventional_PCR	qPCR_Cq	DNA_Concentration_(ng/ul)
1	Detected	21.059	3.863
2	Detected	30.491	0.233
3	Detected	31.025	0.199
4	Detected	30.213	0.253
5	Detected	29.294	0.333
6	Detected	30.844	0.21
7	Detected	30.511	0.232
8	Detected	31.683	0.164
9	Detected	32.633	0.123
10	Detected	29.756	0.29
11	Detected	30.24	0.251
12	Detected	30.58	0.227
13	Detected	29.046	0.359
14	Detected	22.988	2.176
15	Detected	23.587	1.82
16	Detected	22.106	2.829
17	Detected	30.478	0.234
18	Detected	29.602	0.304
19	Detected	31.238	0.187
20	Undetected	37.55	0.019
21	Undetected	37.67	0.019
22	Undetected	36.398	0.027
23	Undetected	33.786	0.056
24	Undetected	35.991	0.03
25	Undetected	36.763	0.024
26	Undetected	25.782	0.055
27	Undetected	25.913	0.053
28	Undetected	36.425	0.027
29	Undetected	35.59	0.034
30	Undetected	33.542	0.061
31	Undetected	34.717	0.043
32	Undetected	25.446	0.061
33	Undetected	35.575	0.023
34	Undetected	32.482	0.055
35	Undetected	32.703	0.051
36	Undetected	36.418	0.018
37	Undetected	32.725	0.051
38	Undetected	33.524	0.04
39	Undetected	31.065	0.082
40	Undetected	29.165	0.141
41	Undetected	33.404	0.042
