# Supplementary material for: Probe-based multiplex qPCR identifies blood-meal hosts in Anopheles mosquitoes from Papua New Guinea
Source: Parasit Vectors. 2020 Feb 28;13:111. doi: 10.1186/s13071-020-3986-6 (PMC7048118; doi:10.1186/s13071-020-3986-6)
Supplement: Supplementary file 3 — Additional file 3: Table S3. Human oligonucleotide probes targeting various mitochondrial gene locus that were specific to humans by in silico test but amplified pig or dog DNA by in vitro test. [file 13071_2020_3986_MOESM3_ESM.xlsx]

## Sheet: Table S3
Additional file 3: Table S3. Human oligonucleotide probes targeting various mitochondrial gene locus that were specific to humans by in silico test but amplified pig or dog DNA by in vitro test.
Mitochondrial gene	Accession	Primer/probe	Oligonucleotide sequence (5'-3')	length (bp)	Tm (°C)	%GC	5' reporter dye	3' quencher dye	Product size (bp)	Source
Cytochrome b	MG272719.1	forward primer	TCAATCGCCCACATCACTCG	20	60.46	55	N/A	N/A	168	Reference 35
		reverse primer	CAGGAGGATAATGCCGATGTTTC	23	59.5	47.83	N/A	N/A
		probe	TGGCTGAATCATCCGCTACCTTCACGC	27	74.8	55.6	FAM	QSY
NADH dehydrogenase subunit 1	NC_012920.1	forward primer	TCTCACCATCGCTCTTCTACT	21	62.28	47.6	N/A	N/A	99	This study
		reverse primer	AGGCTAGAGGTGGCTAGAATAA	22	62.25	45.45	N/A	N/A
		probe	TAGGAGGCCTAGGTTGAGGTTGACC	25	68.27	56	FAM	QSY
NADH dehydrogenase subunit 5	MG272719.1	forward primer	CTCCTAGACCTAACCTGACTAGAA	24	62	45.8	N/A	N/A	136	This study
		reverse primer	GGATGAGTGGGAAGAAGAAAGA	22	62	45.5	N/A	N/A
		probe	ACAGCACCAAATCTCCACCTCCAT	24	68	50	FAM	QSY
Cytochrome C oxidase 1	NC_012920.1	forward primer	TTTCACCTCCGCTACCATAATC	22	62	45.5	N/A	N/A	104	This study
		reverse primer	GCACTGCAGCAGATCATTTC	20	62	50	N/A	N/A
		probe	TTTAGCTGACTCGCCACACTCCAC	24	68	54.2	FAM	QSY
Note: N/A = Not applicable
